# Supplementary material for: Health Professional Support for Friends and Family Members of Older People Discharged from Hospital After a Fracture: A Survey Study
Source: Geriatrics (Basel). 2025 Mar 7;10(2):36. doi: 10.3390/geriatrics10020036 (PMC11932223; doi:10.3390/geriatrics10020036)
Supplement: Supplementary file 1 [file geriatrics-10-00036-s001.zip]

Archive with 1 entries (1 files):
- geriatrics-3504662-supplementary.pdf
